# Supplementary material for: Trends in adolescent first births in sub-Saharan Africa: a tale of increasing inequity?
Source: Int J Equity Health. 2020 Sep 4;19:151. doi: 10.1186/s12939-020-01251-y (PMC7487507; doi:10.1186/s12939-020-01251-y)
Supplement: Supplementary file 1 — Additional file 1. Sample size for all surveys: women aged 20–24 years. [file 12939_2020_1251_MOESM1_ESM.xlsx]

## Sheet: Sheet1
Additional file 1: Sample size for surveys: women aged 20-24 years
Sample size baseline survey				Sample size middle survey				Sample size final survey
Country	Date	Sample 20-24 years		Country	Date	Sample 20-24 years		Country		Sample 20-24 years
Benin	1996	1022		Benin	2006	3117		Benin	2011	2820
Burkina Faso	1993	1221		Burkina Faso	2003	2243		Burkina Faso	2010	3243
Cameroon	1991	789		Cameroon	2004	2215		Cameroon	2011	3118
Chad	1996	1162		Chad	2004	1072		Chad	2014	2995
Cote d'Ivoire	1994	1598		Cote d'Ivoire	1998	625		Cote D'Ivoire	2011	1987
Ethiopia	2000	2844		Ethiopia	2005	2617		Ethiopia	2016	2903
Ghana	1993	829		Ghana	2005	997		Ghana	2014	1571
Guinea	1992	1099		Guinea	2005	1136		Guinea	2012	1614
Kenya	1993	1605		Kenya	2003	1710		Kenya	2014	1744
Madagascar	1997	1337		Madagascar	2003	1421		Madagascar	2008	2901
Malawi	1992	987		Malawi	2004	2824		Malawi	2015	5094
Mali	1995	1632		Mali	2006	2673		Mali	2012	1880
Mozambique	1998	1733		Mozambique	2001	2468		Mozambique	2011	2494
Namibia	1992	1131		Namibia	2006	1876		Namibia	2013	1720
Niger	1998	1372		Niger	2006	1676		Niger	2012	1968
Nigeria	1990	1682		Nigeria	2008	6103		Nigeria	2012	6714
Rwanda	1992	1266		Rwanda	2005	2356		Rwanda	2013	2473
Senegal	1997	1633		Senegal	2010	3169		Senegal	2017	3095
Tanzania	1996	1694		Tanzania	2004	1958		Tanzania	2015	1860
Uganda	1995	1567		Uganda	2006	1662		Uganda	2016	3782
Zambia	1996	1823		Zambia	2007	1405		Zambia	2013	3040
Zimbabwe	1994	1231		Zimbabwe	2005	1945		Zimbabwe	2015	1782
			45
