# Supplementary material for: Trends in adolescent first births in sub-Saharan Africa: a tale of increasing inequity?
Source: Int J Equity Health. 2020 Sep 4;19:151. doi: 10.1186/s12939-020-01251-y (PMC7487507; doi:10.1186/s12939-020-01251-y)
Supplement: Supplementary file 2 — Additional file 2. Confidence intervals of proportion of women experiencing a first birth < 16, 16/17, 18/19 and < 20 year by urban / rural residence. [file 12939_2020_1251_MOESM2_ESM.xlsx]

## Sheet: Sheet1
Additional file 2: Confidence intervals of proportion of women experiencing a first birth <16, 16/17 , 18/19 and <20 year by urban / rural residence (please note these confidence intervals were calculated using the logit transformation for proportions, which ensures that all values lie between 0 and 1)
				Baseline survey						Final survey
				Proportion	lower CI	Upper CI				Proportion	Lower CI	Upper CI
	Country	Year						Year
	First birth under 16 years
1	Benin	1996	urban	0.031	0.017	0.055		2011	urban	0.0623763	0.0499097	0.0777022
			rural	0.078	0.061	0.1			rural	0.135943	0.119295	0.154507
2	Burkina Faso	1993	urban	0.055	0.039	0.077		2010	urban	0.0260952	0.0171804	0.0394501
			rural	0.103	0.082	0.128			rural	0.0883666	0.0761949	0.102267
3	Cameroon	1991	urban	0.175	0.131	0.23		2011	urban	0.0775498	0.0646107	0.092823
			rural	0.242	0.198	0.293			rural	0.182014	0.159101	0.207413
	Chad	1996	urban	0.163959	0.136334	0.195913		2014	urban	0.196006	0.164899	0.231356
			rural	0.20776	0.180998	0.237332			rural	0.293444	0.270928	0.317019
	Cote d'Ivoire	1994	urban	0.136	0.113	0.163		2011	urban	0.0843479	0.0650251	0.108745
			rural	0.221	0.193	0.252			rural	0.163276	0.135972	0.194826
	Ethiopia	2000	urban	0.056	0.437842	0.503234		2016	urban	0.0112981	0.0069223	0.0183888
			rural	0.077	0.683475	0.733496			rural	0.0936182	0.0750815	0.116157
	Ghana	1993	urban	0.049	0.03	0.079		2014	urban	0.0414729	0.0271967	0.0627597
			rural	0.075	0.055	0.102			rural	0.0611546	0.0456432	0.0814873
	Guinea	1992	urban	0.133	0.105	0.169		2012	urban	0.109146	0.0856168	0.138164
			rural	0.286	0.253	0.322			rural	0.26289	0.231156	0.297295
	Kenya	1993	urban	0.046	0.027	0.079		2014	urban	0.0608119	0.0488562	0.0754612
			rural	0.106	0.088	0.127			rural	0.0923289	0.0810275	0.105026
	Madagascar	1997	urban	0.085	0.059	0.121		2008	urban	0.0421304	0.0301694	0.0585472
			rural	0.155	0.133	0.18			rural	0.160887	0.143845	0.179526
	Malawi	1992	urban	0.112	0.078	0.158		2015	urban	0.0652016	0.0467213	0.0902993
			rural	0.172	0.143	0.206			rural	0.0932766	0.0834873	0.104083
	Mali	1995	urban	0.117	0.092	0.149		2012	urban	0.142011	0.115317	0.173673
			rural	0.182	0.159	0.207			rural	0.253667	0.227429	0.281827
	Mozambique	1998	urban	0.109	0.064	0.18		2011	urban	0.111036	0.0900293	0.136211
			rural	0.189	0.148	0.239			rural	0.213825	0.187268	0.243021
	Namibia	1992	urban	0.028	0.016	0.048		2013	urban	0.0250437	0.0166904	0.0374186
			rural	0.058	0.042	0.078			rural	0.0451979	0.0330384	0.0615477
	Niger	1998	urban	0.1	0.074	0.133		2012	urban	0.106713	0.0810248	0.139311
			rural	0.217	0.19	0.246			rural	0.247219	0.221406	0.274978
	Nigeria	1990	urban	0.093	0.072	0.119		2013	urban	0.0527414	0.0435014	0.063813
			rural	0.223	0.188	0.263			rural	0.162186	0.149111	0.17617
	Rwanda	1992	urban	0.02	0.008	0.048		2014	urban	0.0131785	0.0062211	0.0277002
			rural	0.016	0.01	0.025			rural	0.0070283	0.0038833	0.0126879
	Senegal	1997	urban	0.048	0.033	0.071		2017	urban	0.027391	0.0195363	0.0382805
			rural	0.138	0.116	0.163			rural	0.0881529	0.0751788	0.103116
	Tanzania	1996	urban	0.055	0.038	0.081		2015	urban	0.046457	0.0307643	0.0695797
			rural	0.077	0.062	0.094			rural	0.0637086	0.0510513	0.0792419
	Uganda	1995	urban	0.075	0.053	0.105		2016	urban	0.0562008	0.0416914	0.0753626
			rural	0.156	0.134	0.18			rural	0.106534	0.0944771	0.119925
	Zambia	1996	urban	0.08	0.061	0.103		2013	urban	0.0579653	0.0448751	0.0745758
			rural	0.102	0.086	0.122			rural	0.0849037	0.0708301	0.101468
	Zimbabwe	1994	urban	0.032	0.017	0.057		2015	urban	0.0234493	0.0126925	0.042926
			rural	0.094	0.075	0.116			rural	0.0568402	0.0427137	0.0752715
	First birth 16/17 years
	Benin	1996	urban	0.156	0.121	0.198		2011	urban	0.0996964	0.0834971	0.118632
			rural	0.188	0.16	0.219			rural	0.167515	0.149	0.187823
	Burkina Faso	1993	urban	0.197	0.166	0.233		2010	urban	0.115415	0.0954504	0.138915
			rural	0.23	0.2	0.264			rural	0.256721	0.237491	0.276942
	Cameroon	1991	urban	0.219	0.181	0.262		2011	urban	0.136167	0.119439	0.154826
			rural	0.277	0.231	0.329			rural	0.24099	0.215691	0.268241
	Chad	1996	urban	0.258019	0.224147	0.295063		2014	urban	0.172738	0.144633	0.204994
			rural	0.256571	0.227439	0.288042			rural	0.264404	0.242448	0.287594
	Cote d'Ivoire	1994	urban	0.205	0.177	0.235		2011	urban	0.119879	0.097165	0.147039
			rural	0.299	0.267	0.332			rural	0.27656	0.241986	0.314027
	Ethiopia	2000	urban	0.116	0.081	0.162		2016	urban	0.0498381	0.0317333	0.0774461
			rural	0.181	0.16	0.204			rural	0.165187	0.14233	0.190896
	Ghana	1993	urban	0.135	0.102	0.177		2014	urban	0.0870308	0.0666646	0.112867
			rural	0.208	0.175	0.246			rural	0.153702	0.12436	0.188476
	Guinea	1992	urban	0.197	0.162	0.237		2012	urban	0.147463	0.11979	0.180219
			rural	0.271	0.238	0.306			rural	0.248842	0.217798	0.282712
	Kenya	1993	urban	0.162	0.123	0.21		2014	urban	0.116736	0.0990872	0.137051
			rural	0.195	0.171	0.22			rural	0.192839	0.17604	0.210832
	Madagascar	1997	urban	0.138	0.104	0.18		2008	urban	0.142988	0.116241	0.174674
			rural	0.205	0.179	0.234			rural	0.237021	0.215964	0.259452
	Malawi	1992	urban	0.218	0.171	0.273		2015	urban	0.149844	0.120129	0.18536
			rural	0.21	0.179	0.245			rural	0.234205	0.219314	0.249783
	Mali	1995	urban	0.222	0.187	0.261		2012	urban	0.196921	0.164769	0.233594
			rural	0.341	0.312	0.371			rural	0.255371	0.228751	0.283948
	Mozambique	1998	urban	0.292	0.219	0.377		2011	urban	0.237868	0.207271	0.271434
			rural	0.252	0.206	0.306			rural	0.252097	0.224841	0.281458
	Namibia	1992	urban	0.155	0.122	0.194		2013	urban	0.0959883	0.0772572	0.118677
			rural	0.118	0.096	0.144			rural	0.148642	0.12341	0.177985
	Niger	1998	urban	0.175	0.141	0.213		2012	urban	0.155913	0.126921	0.190085
			rural	0.304	0.274	0.335			rural	0.290973	0.264383	0.319076
	Nigeria	1990	urban	0.12	0.096	0.148		2013	urban	0.0942035	0.08166	0.108446
			rural	0.178	0.15	0.211			rural	0.229403	0.214523	0.244992
	Rwanda	1992	urban	0.056	0.034	0.093		2014	urban	0.0525794	0.0368171	0.0745676
			rural	0.068	0.054	0.085			rural	0.0519652	0.0422649	0.0637436
	Senegal	1997	urban	0.105	0.08	0.136		2017	urban	0.0574975	0.0446174	0.0738086
			rural	0.208	0.182	0.236			rural	0.15049	0.133216	0.169566
	Tanzania	1996	urban	0.159	0.129	0.195		2015	urban	0.108362	0.0858632	0.13588
			rural	0.192	0.169	0.217			rural	0.20273	0.180636	0.22678
	Uganda	1995	urban	0.172	0.139	0.21		2016	urban	0.125911	0.103702	0.152068
			rural	0.263	0.235	0.293			rural	0.220353	0.203615	0.238056
	Zambia	1996	urban	0.241	0.209	0.275		2013	urban	0.161977	0.139855	0.186839
			rural	0.276	0.25	0.305			rural	0.308875	0.283107	0.335889
	Zimbabwe	1994	urban	0.12	0.09	0.159		2015	urban	0.119338	0.093537	0.15107
			rural	0.187	0.161	0.216			rural	0.221137	0.192618	0.252558
	First births 18/19 years
	Benin	1996	urban	0.194	0.155	0.24		2011	urban	0.152869	0.132866	0.175275
			rural	0.312	0.278	0.348			rural	0.211848	0.190954	0.234366
	Burkina Faso	1993	urban	0.21	0.178	0.246		2010	urban	0.188445	0.163211	0.21657
			rural	0.336	0.301	0.372			rural	0.337088	0.316116	0.358721
	Cameroon	1991	urban	0.2	0.164	0.241		2011	urban	0.169214	0.150206	0.190089
			rural	0.211	0.169	0.26			rural	0.232912	0.208177	0.259621
	Chad	1996	urban	0.254972	0.221174	0.291998		2014	urban	0.169902	0.141744	0.202335
			rural	0.257	0.227439	0.288042			rural	0.202376	0.182024	0.224381
	Cote d'Ivoire	1994	urban	0.193	0.166	0.223		2011	urban	0.152793	0.1274	0.18219
			rural	0.199	0.172	0.229			rural	0.23701	0.204051	0.273463
	Ethiopia	2000	urban	0.113	0.08	0.156		2016	urban	0.0640616	0.0447966	0.0908238
			rural	0.213	0.19	0.237			rural	0.207077	0.181888	0.234754
	Ghana	1993	urban	0.185	0.146	0.231		2014	urban	0.0954655	0.0734454	0.12321
			rural	0.276	0.239	0.316			rural	0.205848	0.173373	0.242621
	Guinea	1992	urban	0.164	0.132	0.202		2012	urban	0.168776	0.139159	0.203209
			rural	0.204	0.175	0.236			rural	0.216685	0.187632	0.248859
	Kenya	1993	urban	0.185	0.144	0.235		2014	urban	0.169515	0.149486	0.191622
			rural	0.26	0.234	0.288			rural	0.222398	0.204712	0.241148
	Madagascar	1997	urban	0.219	0.177	0.266		2008	urban	0.194111	0.162612	0.230036
			rural	0.254	0.225	0.285			rural	0.212827	0.192916	0.234196
	Malawi	1992	urban	0.233	0.185	0.289		2015	urban	0.205972	0.171945	0.244743
			rural	0.263	0.229	0.299			rural	0.319765	0.302654	0.337375
	Mali	1995	urban	0.237	0.201	0.276		2012	urban	0.184462	0.15515	0.217882
			rural	0.239	0.213	0.267			rural	0.233991	0.208863	0.261143
	Mozambique	1998	urban	0.252	0.189	0.327		2011	urban	0.235974	0.206916	0.267734
			rural	0.212	0.173	0.257			rural	0.272723	0.244426	0.302982
	Namibia	1992	urban	0.251	0.211	0.296		2013	urban	0.167552	0.142055	0.196577
			rural	0.229	0.199	0.261			rural	0.247027	0.215245	0.281817
	Niger	1998	urban	0.221	0.184	0.263		2012	urban	0.228721	0.193379	0.268373
			rural	0.242	0.215	0.272			rural	0.263557	0.237623	0.291241
	Nigeria	1990	urban	0.17	0.14	0.204		2013	urban	0.133933	0.119355	0.149988
			rural	0.193	0.16	0.23			rural	0.20688	0.192723	0.221791
	Rwanda	1992	urban	0.117	0.082	0.163		2014	urban	0.129612	0.104015	0.160381
			rural	0.167	0.145	0.191			rural	0.148163	0.13181	0.166157
	Senegal	1997	urban	0.126	0.099	0.159		2017	urban	0.111931	0.0924726	0.134876
			rural	0.21	0.185	0.239			rural	0.20955	0.188889	0.231825
	Tanzania	1996	urban	0.257	0.218	0.3		2015	urban	0.195228	0.165246	0.229156
			rural	0.276	0.249	0.304			rural	0.32229	0.295839	0.349931
	Uganda	1995	urban	0.286	0.243	0.332		2016	urban	0.208085	0.178902	0.240634
			rural	0.271	0.243	0.301			rural	0.2788	0.260397	0.29798
	Zambia	1996	urban	0.241	0.21	0.275		2013	urban	0.250468	0.222535	0.280643
			rural	0.313	0.285	0.341			rural	0.315341	0.289998	0.341832
	Zimbabwe	1994	urban	0.195	0.155	0.241		2015	urban	0.209963	0.178741	0.245011
			rural	0.261	0.232	0.293			rural	0.341962	0.308899	0.376635
	First birth <20 years
	Benin	1996	urban	0.38	0.33	0.433		2011	urban	0.314942	0.288241	0.342924
			rural	0.577	0.539	0.614			rural	0.515306	0.489188	0.541342
	Burkina Faso	1993	urban	0.462	0.421	0.504		2010	urban	0.329955	0.298348	0.363177
			rural	0.669	0.632	0.703			rural	0.682175	0.660964	0.702656
	Cameroon	1991	urban	0.593	0.545	0.64		2011	urban	0.382931	0.357868	0.408633
			rural	0.731	0.678	0.778			rural	0.655916	0.626668	0.684027
	Chad	1996	urban	0.676951	0.638023	0.713571		2014	urban	0.539	0.496637	0.580113
			rural	0.720901	0.688725	0.750954			rural	0.76	0.738029	0.781099
	Cote d'Ivoire	1994	urban	0.534	0.497	0.57		2011	urban	0.357021	0.321016	0.394716
			rural	0.719	0.685	0.749			rural	0.676846	0.638893	0.712604
	Ethiopia	2000	urban	0.285	0.233	0.343		2016	urban	0.125198	0.0969591	0.160202
			rural	0.471	0.443	0.5			rural	0.465882	0.433515	0.498539
	Ghana	1993	urban	0.369	0.318	0.423		2014	urban	0.223969	0.190949	0.260858
			rural	0.56	0.516	0.602			rural	0.420705	0.379191	0.463371
	Guinea	1992	urban	0.494	0.447	0.541		2012	urban	0.425385	0.383918	0.467928
			rural	0.761	0.726	0.792			rural	0.728417	0.69241	0.761659
	Kenya	1993	urban	0.394	0.338	0.452		2014	urban	0.347063	0.319875	0.375286
			rural	0.561	0.53	0.591			rural	0.507566	0.485744	0.52936
	Madagascar	1997	urban	0.442	0.39	0.494		2008	urban	0.37923	0.339994	0.420112
			rural	0.614	0.58	0.647			rural	0.610735	0.585031	0.635839
	Malawi	1992	urban	0.562	0.5	0.622		2015	urban	0.421017	0.377121	0.466199
			rural	0.645	0.606	0.683			rural	0.647246	0.629116	0.664962
	Mali	1995	urban	0.576	0.531	0.619		2012	urban	0.523394	0.481069	0.565386
			rural	0.762	0.734	0.788			rural	0.743028	0.713981	0.770076
	Mozambique	1998	urban	0.653	0.577	0.721		2011	urban	0.584878	0.547864	0.620957
			rural	0.654	0.598	0.706			rural	0.738645	0.710355	0.765086
	Namibia	1992	urban	0.434	0.386	0.483		2013	urban	0.288584	0.256861	0.322524
			rural	0.404	0.368	0.441			rural	0.440867	0.403263	0.479161
	Niger	1998	urban	0.495	0.448	0.542		2012	urban	0.491346	0.447467	0.535359
			rural	0.763	0.733	0.79			rural	0.801749	0.776471	0.824813
	Nigeria	1990	urban	0.382	0.344	0.422		2013	urban	0.280878	0.260958	0.301696
			rural	0.594	0.549	0.638			rural	0.598468	0.58077	0.615913
	Rwanda	1992	urban	0.194	0.149	0.247		2014	urban	0.19537	0.164351	0.230628
			rural	0.25	0.225	0.278			rural	0.207157	0.188289	0.227385
	Senegal	1997	urban	0.279	0.24	0.322		2017	urban	0.19682	0.172123	0.2241
			rural	0.556	0.522	0.589			rural	0.448193	0.421926	0.474752
	Tanzania	1996	urban	0.471	0.425	0.518		2015	urban	0.350047	0.31185	0.39027
			rural	0.544	0.513	0.574			rural	0.588729	0.560467	0.616418
	Uganda	1995	urban	0.532	0.483	0.581		2016	urban	0.390197	0.354457	0.427155
			rural	0.689	0.658	0.718			rural	0.605686	0.58472	0.626271
	Zambia	1996	urban	0.562	0.523	0.599		2013	urban	0.470411	0.437842	0.503234
			rural	0.691	0.663	0.718			rural	0.709119	0.683475	0.733496
	Zimbabwe	1994	urban	0.347	0.297	0.4		2015	urban	0.35275	0.313848	0.393708
			rural	0.542	0.507	0.577			rural	0.619939	0.58449	0.654153
