# Supplementary material for: Trends in adolescent first births in sub-Saharan Africa: a tale of increasing inequity?
Source: Int J Equity Health. 2020 Sep 4;19:151. doi: 10.1186/s12939-020-01251-y (PMC7487507; doi:10.1186/s12939-020-01251-y)
Supplement: Supplementary file 3 — Additional file 3. Confidence intervals of proportion of women experiencing a first birth < 16, 16/17, 18/19 and < 20 year by richest / poorest wealth quintile. [file 12939_2020_1251_MOESM3_ESM.xlsx]

## Sheet: Sheet1
Additional file 3: Confidence intervals of proportion of women experiencing a first birth <16, 16/17 , 18/19 and <20 year by richest / poorest wealth quintile (please note these confidence intervals were calculated using the logit transformation for proportions, which ensures that all values lie between 0 and 1)
			Baseline survey					Final survey
			Proportion	lower CI	Upper CI			Proportion	Lower CI	Upper CI
Country	Year	quintile				Year	Quintile
First birth under 16 years						First birth under 16 years
Benin	1996	lowest	0.102879	0.0710913	0.146636	2011	lowest	0.157347	0.126342	0.194268
		highest	0.0032709	0.0004596	0.0228854		highest	0.0260656	0.0150888	0.0446654
Burkina Faso	1993	lowest	0.0969876	0.0553122	0.164593	2010	lowest	0.125156	0.0940571	0.164668
		highest	0.0588777	0.0389133	0.0881454		highest	0.0296807	0.0195288	0.0448685
Cameroon	1991	lowest	0.33105	0.233105	0.446205	2011	lowest	0.242873	0.197889	0.29433
		highest	0.0866446	0.0510153	0.143397		highest	0.0347744	0.0234312	0.0513202
Chad	1996	lowest	0.193	0.142	0.253	2014	lowest	0.283775	0.24146	0.330276
		highest	0.179	0.131	0.212		highest	0.175502	0.145846	0.209706
Cote d'Ivoire	1994	lowest	0.252119	0.199551	0.313116	2011	lowest	0.185396	0.13835	0.243912
		highest	0.103047	0.0757239	0.138748		highest	0.05209	0.0336141	0.0798817
Ethiopia	2000	lowest	0.116706	0.0777535	0.171543	2016	lowest	0.110214	0.0740733	0.160922
		highest	0.0453584	0.0272783	0.0745043		highest	0.0276577	0.0160336	0.0473041
Ghana	1993	lowest	0.0909091	0.0496084	0.160777	2014	lowest	0.0786119	0.0497541	0.122058
		highest	0.031746	0.0143296	0.0688519		highest	0.0250784	0.0088269	0.0691633
Guinea	1992	lowest	0.338084	0.274404	0.408227	2012	lowest	0.262406	0.208869	0.324045
		highest	0.116744	0.0849885	0.158313		highest	0.0836357	0.0575404	0.120058
Kenya	1993	lowest	0.147506	0.105358	0.202696	2014	lowest	0.145478	0.121042	0.173872
		highest	0.0554978	0.0354114	0.0859624		highest	0.0357789	0.0237808	0.0534986
Madagascar	1997	lowest	0.241187	0.188863	0.302601	2008	lowest	0.295117	0.253899	0.339977
		highest	0.0583681	0.036413	0.0922931		highest	0.0258289	0.0155035	0.0427325
Malawi	1992	lowest	0.197214	0.134436	0.27983	2015	lowest	0.110744	0.0907071	0.134551
		highest	0.0938959	0.0598844	0.14426		highest	0.0594006	0.0438636	0.0799806
Mali	1995	lowest	0.157158	0.119629	0.203735	2012	lowest	0.264097	0.21324	0.322117
		highest	0.112243	0.0829304	0.15022		highest	0.122795	0.0957855	0.156106
Mozambique	1998	lowest	0.223515	0.15177	0.31652	2011	lowest	0.247994	0.200673	0.302254
		highest	0.0676626	0.0424677	0.106148		highest	0.0647465	0.0475322	0.0876217
Namibia	1992	lowest	0.0782906	0.0464263	0.129065	2013	lowest	0.060817	0.0372441	0.0977945
		highest	0.0166651	0.0062699	0.0435396		highest	0.0019589	0.0002753	0.0137946
Niger	1998	lowest	0.198448	0.142934	0.268763	2012	lowest	0.225662	0.176405	0.283932
		highest	0.105724	0.0774458	0.14273		highest	0.114777	0.0883472	0.147832
Nigeria	1990	lowest	0.256536	0.202747	0.318888	2013	lowest	0.261465	0.231659	0.293641
		highest	0.0799521	0.0580743	0.109117		highest	0.0308928	0.0215501	0.0441034
Rwanda	1992	lowest	0.0162896	0.0052629	0.0492745	2014	lowest	0.0086742	0.0031901	0.0233649
		highest	0.00562	0.0021013	0.0149431		highest	0.0122394	0.0053237	0.0278868
Senegal	1997	lowest	0.161379	0.121586	0.211068	2017	lowest	0.16347	0.135182	0.196335
		highest	0.0311559	0.0163132	0.0586973		highest	0.0076838	0.0022484	0.0259182
Tanzania	1996	lowest	0.108885	0.0738621	0.157688	2015	lowest	0.0767918	0.052355	0.111295
		highest	0.0451953	0.0296774	0.0682564		highest	0.0368781	0.0209879	0.0640122
Uganda	1995	lowest	0.172122	0.126892	0.229242	2016	lowest	0.146702	0.120593	0.177324
		highest	0.0848214	0.0593747	0.119785		highest	0.0557109	0.0406666	0.0758804
Zambia	1996	lowest	0.118262	0.0918866	0.150949	2013	lowest	0.0934419	0.0703673	0.123081
		highest	0.0554602	0.0346431	0.0876505		highest	0.0503426	0.0339624	0.0740176
Zimbabwe	1994	lowest	0.128084	0.0889894	0.180942	2015	lowest	0.0760286	0.0478151	0.118812
		highest	0.0293284	0.0143827	0.0588772		highest	0.0072783	0.0034317	0.01537
First birth 16/17 years						First birth 16/17 years
Benin	1996	lowest	0.196038	0.150116	0.251846	2011	lowest	0.189462	0.155041	0.22945
		highest	0.103663	0.0682198	0.154467		highest	0.0523729	0.0372205	0.0732248
Burkina Faso	1993	lowest	0.233544	0.165869	0.318294	2010	lowest	0.297191	0.252609	0.345999
		highest	0.173452	0.140682	0.211973		highest	0.116463	0.0952059	0.141723
Cameroon	1991	lowest	0.245939	0.163084	0.353128	2011	lowest	0.277826	0.23036	0.330868
		highest	0.225284	0.174194	0.286168		highest	0.0893857	0.0704653	0.11277
Chad		lowest	0.27	0.213	1.338	2014	lowest	0.267244	0.226261	0.31265
		highest	0.241	0.168	0.309		highest	0.171872	0.142699	0.205578
Cote d'Ivoire	1994	lowest	0.350969	0.291378	0.415598	2011	lowest	0.294482	0.237428	0.358795
		highest	0.159469	0.125333	0.200768		highest	0.101274	0.0724765	0.139788
Ethiopia	2000	lowest	0.171214	0.125456	0.229285	2016	lowest	0.200613	0.151753	0.260376
		highest	0.112216	0.0835725	0.149079		highest	0.0494202	0.0328217	0.0737725
Ghana	1993	lowest	0.154546	0.0982841	0.234633	2014	lowest	0.152562	0.11013	0.207529
		highest	0.100529	0.0650384	0.152233		highest	0.0593512	0.0329798	0.10453
Guinea	1992	lowest	0.276314	0.217685	0.343794	2012	lowest	0.233247	0.182341	0.293269
		highest	0.199972	0.158458	0.249142		highest	0.137666	0.103237	0.181256
Kenya	1993	lowest	0.241344	0.188923	0.302878	2014	lowest	0.228729	0.197083	0.263788
		highest	0.139261	0.10645	0.180147		highest	0.086647	0.0670199	0.111336
Madagascar	1997	lowest	0.218275	0.167888	0.278719	2008	lowest	0.263844	0.224835	0.306941
		highest	0.0620636	0.0407087	0.0935287		highest	0.141442	0.108488	0.182359
Malawi	1992	lowest	0.183313	0.124068	0.262374	2015	lowest	0.267582	0.237027	0.300524
		highest	0.18618	0.136674	0.248458		highest	0.137926	0.112893	0.167462
Mali	1995	lowest	0.335846	0.283015	0.393131	2012	lowest	0.283012	0.231833	0.340481
		highest	0.196557	0.157755	0.242159		highest	0.184148	0.150386	0.223497
Mozambique	1998	lowest	0.29668	0.209871	0.401165	2011	lowest	0.255733	0.209298	0.308452
		highest	0.278678	0.194633	0.381808		highest	0.227321	0.19039	0.269034
Namibia	1992	lowest	0.145842	0.103014	0.202457	2013	lowest	0.205018	0.154966	0.266145
		highest	0.110777	0.077492	0.155943		highest	0.0566451	0.0347448	0.0910475
Niger	1998	lowest	0.370064	0.299707	0.446408	2012	lowest	0.318918	0.25978	0.384524
		highest	0.171158	0.136259	0.212793		highest	0.211906	0.177499	0.250948
Nigeria	1990	lowest	0.230276	0.179564	0.290243	2013	lowest	0.308881	0.277541	0.342084
		highest	0.102841	0.077814	0.134742		highest	0.0566119	0.0426329	0.0748161
Rwanda	1992	lowest	0.0868779	0.0539109	0.137083	2014	lowest	0.0888442	0.0649253	0.12044
		highest	0.0458278	0.0266733	0.0776403		highest	0.0391371	0.0268037	0.0568143
Senegal	1997	lowest	0.261596	0.211418	0.318868	2017	lowest	0.246109	0.211686	0.284111
		highest	0.0809366	0.0523577	0.123089		highest	0.0258046	0.0135531	0.0485854
Tanzania	1996	lowest	0.273622	0.217251	0.338298	2015	lowest	0.280682	0.232677	0.334276
		highest	0.145719	0.115755	0.181844		highest	0.0595761	0.0409274	0.0859604
Uganda	1995	lowest	0.264334	0.203953	0.335067	2016	lowest	0.282691	0.247526	0.320722
		highest	0.18748	0.148689	0.233615		highest	0.104273	0.0833594	0.129691
Zambia	1996	lowest	0.290707	0.250025	0.335051	2013	lowest	0.332773	0.291408	0.376886
		highest	0.193102	0.153296	0.24031		highest	0.0977907	0.074286	0.127707
Zimbabwe	1994	lowest	0.201784	0.153381	0.260755	2015	lowest	0.264242	0.207824	0.329603
		highest	0.107247	0.0753983	0.150362		highest	0.0545144	0.0357025	0.0823913
First births 18/19 years						First births 18/19 years
Benin	1996	lowest	0.326476	0.270001	0.388479	2011	lowest	0.241202	0.201577	0.285828
		highest	0.12989	0.0895399	0.184735		highest	0.11844	0.0944705	0.147502
Burkina Faso	1993	lowest	0.367544	0.285359	0.458222	2010	lowest	0.28978	0.245788	0.338116
		highest	0.242727	0.203006	0.287416		highest	0.177512	0.151833	0.206476
Cameroon	1991	lowest	0.19108	0.116866	0.296596	2011	lowest	0.221464	0.178738	0.271033
		highest	0.17907	0.135043	0.233575		highest	0.132931	0.108828	0.161406
Chad		lowest	0.273	0.199	0.362	2014	lowest	0.233553	0.193448	0.279096
		highest	0.254	0.209	0.308		highest	0.175243	0.145145	0.21005
Cote d'Ivoire	1994	lowest	0.166527	0.123341	0.22102	2011	lowest	0.227979	0.178373	0.286568
		highest	0.156027	0.122055	0.19733		highest	0.116778	0.0873078	0.154512
Ethiopia	2000	lowest	0.150663	0.106852	0.20825	2016	lowest	0.262553	0.20549	0.328902
		highest	0.147839	0.114902	0.188209		highest	0.0916026	0.0684631	0.121542
Ghana	1993	lowest	0.281818	0.205724	0.372847	2014	lowest	0.22805	0.17751	0.287943
		highest	0.15873	0.113257	0.217973		highest	0.0541662	0.024299	0.116367
Guinea	1992	lowest	0.162782	0.117194	0.221652	2012	lowest	0.280718	0.226109	0.342676
		highest	0.122858	0.090274	0.16507		highest	0.145258	0.110293	0.188954
Kenya	1993	lowest	0.264602	0.20894	0.328926	2014	lowest	0.283645	0.250942	0.318796
		highest	0.181341	0.144667	0.224867		highest	0.129608	0.106178	0.157298
Madagascar	1997	lowest	0.310636	0.251391	0.376817	2008	lowest	0.224708	0.187973	0.266268
		highest	0.190003	0.148617	0.239669		highest	0.16068	0.129813	0.197222
Malawi	1992	lowest	0.240146	0.173083	0.323043	2015	lowest	0.342008	0.307385	0.3784
		highest	0.229789	0.176938	0.292809		highest	0.189046	0.161042	0.220638
Mali	1995	lowest	0.257152	0.208869	0.312192	2012	lowest	0.225886	0.179374	0.280339
		highest	0.21095	0.170712	0.257724		highest	0.172519	0.140981	0.209392
Mozambique	1998	lowest	0.16503	0.111784	0.236873	2011	lowest	0.266213	0.218122	0.320561
		highest	0.254594	0.195052	0.324974		highest	0.242421	0.206987	0.281766
Namibia	1992	lowest	0.226616	0.172538	0.29167	2013	lowest	0.301009	0.241229	0.36841
		highest	0.218084	0.171261	0.273485		highest	0.115547	0.0825521	0.159437
Niger	1998	lowest	0.236455	0.177166	0.308154	2012	lowest	0.26477	0.208955	0.329288
		highest	0.215295	0.178634	0.257125		highest	0.202582	0.170486	0.23898
Nigeria	1990	lowest	0.221357	0.1525	0.309935	2013	lowest	0.196849	0.170888	0.225679
		highest	0.145957	0.115816	0.182325		highest	0.095012	0.0779664	0.115318
Rwanda	1992	lowest	0.235165	0.179616	0.301578	2014	lowest	0.219892	0.181859	0.26332
		highest	0.0899259	0.0618673	0.128961		highest	0.0915561	0.069898	0.119066
Senegal	1997	lowest	0.209474	0.164501	0.262872	2017	lowest	0.231518	0.198075	0.268716
		highest	0.0681455	0.0445078	0.102984		highest	0.103177	0.07448	0.141244
Tanzania	1996	lowest	0.246483	0.192723	0.309489	2015	lowest	0.333577	0.283408	0.38782
		highest	0.222757	0.187222	0.262855		highest	0.160382	0.129324	0.19721
Uganda	1995	lowest	0.30785	0.244762	0.379037	2016	lowest	0.299299	0.265402	0.335547
		highest	0.26252	0.219985	0.31001		highest	0.201638	0.171764	0.235232
Zambia	1996	lowest	0.336616	0.293923	0.382154	2013	lowest	0.33372	0.292082	0.378123
		highest	0.177405	0.139485	0.222963		highest	0.194909	0.159545	0.23591
Zimbabwe	1994	lowest	0.314578	0.255057	0.380887	2015	lowest	0.397	0.321	0.443
		highest	0.170874	0.129508	0.222081		highest	0.174171	0.13819	0.217158
First birth <20 years						First birth <20 years
Benin	1996	lowest	0.625393	0.561901	0.684845	2011	lowest	0.58801	0.540061	0.634346
		highest	0.236824	0.182522	0.301327		highest	0.196879	0.166191	0.231659
Burkina Faso	1993	lowest	0.698076	0.60935	0.77412	2010	lowest	0.712127	0.664042	0.75586
		highest	0.475056	0.427808	0.522756		highest	0.323656	0.290732	0.358423
Cameroon	1991	lowest	0.76807	0.660561	0.849297	2011	lowest	0.742163	0.690067	0.78819
		highest	0.490999	0.425883	0.556423		highest	0.257091	0.225184	0.291816
Chad		lowest	0.736	0.687	0.726	2014	lowest	0.784572	0.421332	0.512925
		highest	0.674	0.612	0.732		highest	0.522616	0.199799	0.272056
Cote d'Ivoire	1994	lowest	0.769614	0.709915	0.820139	2011	lowest	0.707857	0.641376	0.7665
		highest	0.418542	0.368084	0.470765		highest	0.270142	0.225418	0.320071
Ethiopia	2000	lowest	0.438583	0.370627	0.508924	2016	lowest	0.573379	0.741832	0.821934
		highest	0.305413	0.259906	0.355065		highest	0.168681	0.479113	0.565778
Ghana	1993	lowest	0.527273	0.434097	0.618587	2014	lowest	0.459224	0.506662	0.637529
		highest	0.291005	0.230691	0.359715		highest	0.138596	0.136795	0.206223
Guinea	1992	lowest	0.77718	0.711981	0.83112	2012	lowest	0.776371	0.719463	0.824551
		highest	0.439574	0.384472	0.496207		highest	0.36656	0.314584	0.421838
Kenya	1993	lowest	0.653452	0.585713	0.715495	2014	lowest	0.657853	0.395258	0.524563
		highest	0.3761	0.326833	0.42807		highest	0.252034	0.0907997	0.205855
Madagascar	1997	lowest	0.770099	0.706658	0.823251	2008	lowest	0.783669	0.742692	0.819704
		highest	0.310434	0.260442	0.365283		highest	0.327951	0.284717	0.374314
Malawi	1992	lowest	0.620672	0.530482	0.70323	2015	lowest	0.720333	0.729264	0.825039
		highest	0.509865	0.441117	0.578242		highest	0.386372	0.326224	0.494534
Mali	1995	lowest	0.750155	0.696167	0.797343	2012	lowest	0.772995	0.720675	0.81799
		highest	0.51975	0.466691	0.572368		highest	0.479462	0.432816	0.526469
Mozambique	1998	lowest	0.685224	0.589888	0.767147	2011	lowest	0.76994	0.717582	0.815093
		highest	0.600934	0.52393	0.673251		highest	0.534488	0.490415	0.578029
Namibia	1992	lowest	0.450749	0.380719	0.522786	2013	lowest	0.566844	0.684377	0.753668
		highest	0.345527	0.289155	0.406603		highest	0.174151	0.349189	0.424929
Niger	1998	lowest	0.804967	0.737791	0.85824	2012	lowest	0.80935	0.750385	0.857039
		highest	0.492177	0.443661	0.54084		highest	0.529266	0.486028	0.572068
Nigeria	1990	lowest	0.708169	0.644284	0.76477	2013	lowest	0.767195	0.736681	0.795156
		highest	0.328751	0.285709	0.374873		highest	0.182517	0.15871	0.209007
Rwanda	1992	lowest	0.338332	0.273859	0.409426	2014	lowest	0.317411	0.498208	0.633009
		highest	0.141374	0.105757	0.186484		highest	0.142933	0.133576	0.223866
Senegal	1997	lowest	0.632449	0.571112	0.689779	2017	lowest	0.641097	0.273718	0.364577
		highest	0.180238	0.138341	0.231416		highest	0.136666	0.116323	0.174428
Tanzania	1996	lowest	0.628991	0.560626	0.692551	2015	lowest	0.691051	0.599515	0.680662
		highest	0.413671	0.368839	0.459981		highest	0.256836	0.103628	0.178143
Uganda	1995	lowest	0.744306	0.678406	0.80067	2016	lowest	0.728692	0.37409	0.495735
		highest	0.534821	0.483514	0.585402		highest	0.361622	0.114338	0.186446
Zambia	1996	lowest	0.745585	0.703442	0.783581	2013	lowest	0.759934	0.719216	0.796419
		highest	0.425967	0.372733	0.480973		highest	0.343042	0.300646	0.388099
Zimbabwe	1994	lowest	0.644446	0.577079	0.706539	2015	lowest	0.737464	0.691715	0.762754
		highest	0.30745	0.253985	0.366637		highest	0.235963	0.325369	0.399522
